# Supplementary material for: Reflectance Spectroscopy with Multivariate Methods for Non-Destructive Discrimination of Edible Oil Adulteration
Source: Biosensors (Basel). 2021 Dec 2;11(12):492. doi: 10.3390/bios11120492 (PMC8699652; doi:10.3390/bios11120492)
Supplement: Supplementary file 1 [file biosensors-11-00492-s001.zip]

Archive with 1 entries (1 files):
- biosensors-1438142-supplementary.pdf
